# Supplementary material for: Augmented Reality as a Tool to Guide PSI Placement in Pelvic Tumor Resections
Source: Sensors (Basel). 2021 Nov 24;21(23):7824. doi: 10.3390/s21237824 (PMC8659846; doi:10.3390/s21237824)
Supplement: Supplementary file 1 [file sensors-21-07824-s001.zip]

Archive with 4 entries (3 files):
- sensors-1471489-SupplementaryMaterial/
- sensors-1471489-SupplementaryMaterial/sensors-1471489-Table S1.pdf
- sensors-1471489-SupplementaryMaterial/Video S1 AR guidance with smartphone.mp4
- sensors-1471489-SupplementaryMaterial/Video S2 AR guidance with HoloLens 2.mp4
